# Supplementary material for: Erythrocyte sodium buffering capacity status correlates with self-reported salt intake in a population from Livingstone, Zambia
Source: PLoS One. 2022 Mar 2;17(3):e0264650. doi: 10.1371/journal.pone.0264650 (PMC8890657; doi:10.1371/journal.pone.0264650)
Supplement: S1 Data — (XLSX) [file pone.0264650.s003.xlsx]

## Sheet: ESS Dataset
saltConsumption24hr	age	gender	history_of_smoking	hypertension	pad_present	fasting_blood_sugar_mmol_l	alt	ast	history_of_tuberculosis	ARTCat	marital_status	employment_status	bmi	does_participant_have_diab	ankle_brachial_index	rbc	hematocrit	hb_g_dl	total_cholesterol_mmol_l	creatinine	Tablesalt	Saltcooking	self_reported_salt	Alcoholintake	EmploymentRECODED	erythrocyte_sodium_sensiti	ESS3Cat
#NULL!	22	2	2	0	2	4	#NULL!	#NULL!	.	.	2	2	21.1	2	1	3.82	34.2	11.5	#NULL!	#NULL!	4	1	1	3	2	200	3
9.4	31	2	2	0	2	4.2	33.9	#NULL!	.	.	2	2	23.7	2	0.93	3.5	36.4	12.4	2.65	81.5	4	1	1	3	2	196	3
#NULL!	22	2	2	0	2	5.3	#NULL!	#NULL!	.	.	1	2	30.1	2	1	3.71	34.7	11.7	3.84	#NULL!	1	1	1	2	2	196	3
#NULL!	20	2	2	0	2	4.8	#NULL!	14.7	.	.	2	2	23.3	2	0.98	5.1	39.4	12.6	4.36	#NULL!	1	1	1	3	2	192	3
#NULL!	32	2	2	0	2	3.5	#NULL!	#NULL!	.	.	2	1	33.3	2	1.2	4.3	37.6	12.5	5.02	#NULL!	4	1	3	2	1	192	3
14.6	53	3	.	0	2	3.9	#NULL!	25.7	.	.	1	1	#NULL!	2	0.98	4.43	39.3	12	4.46	#NULL!	1	4	1	.	1	184	3
16.8	23	3	2	0	2	#NULL!	#NULL!	#NULL!	.	.	2	2	22.2	2	1	14.7	44.4	14.7	3.1	#NULL!	1	1	1	3	2	180	3
#NULL!	57	3	2	1	.	#NULL!	#NULL!	#NULL!	.	.	1	3	#NULL!	1	#NULL!	4.89	45.6	15.9	3.58	#NULL!	1	1	1	.	2	180	3
#NULL!	70	3	2	1	2	8.7	21.4	#NULL!	.	.	1	3	35.15	1	1.3	3.37	32.7	13.9	4.51	#NULL!	1	1	3	3	2	180	3
#NULL!	46	3	1	0	2	4.1	#NULL!	#NULL!	1	2	1	2	22	2	1	#NULL!	#NULL!	#NULL!	#NULL!	#NULL!	1	1	3	3	2	180	3
#NULL!	27	3	.	0	.	3.2	53.3	#NULL!	.	.	1	1	#NULL!	2	#NULL!	4.8	44.7	14.5	3.46	#NULL!	1	1	3	.	1	180	3
#NULL!	22	2	2	0	2	2.9	#NULL!	#NULL!	.	.	2	2	22.7	2	1	4.06	36.6	12.3	7.48	#NULL!	1	1	1	3	2	180	3
#NULL!	49	2	2	0	2	8.2	19.6	#NULL!	2	1	2	2	20.4	1	1	1.77	13.3	6	#NULL!	97.2	4	1	1	3	2	180	3
#NULL!	24	2	2	0	2	4.3	#NULL!	#NULL!	.	.	2	2	34.1	2	1	4.37	35.5	11.5	4.62	#NULL!	4	4	1	3	2	180	3
#NULL!	19	2	2	0	2	4.7	#NULL!	#NULL!	.	.	2	2	35.2	2	1.1	3.83	34.1	12	4.19	#NULL!	1	1	1	3	2	180	3
#NULL!	22	2	.	.	.	#NULL!	#NULL!	25.8	.	.	2	2	22.7	2	#NULL!	4.06	36.6	12.3	2.75	#NULL!	1	1	1	.	2	180	3
#NULL!	21	2	2	0	2	4.7	#NULL!	#NULL!	.	.	2	2	19	2	0.9	4.44	42.1	13.9	#NULL!	#NULL!	1	1	1	3	2	180	3
#NULL!	63	2	2	0	2	3.4	14.7	#NULL!	.	.	1	2	38.4	2	1	3.54	29.1	11.7	#NULL!	#NULL!	1	1	3	3	2	180	3
#NULL!	60	2	2	1	2	4.8	#NULL!	24.1	.	.	1	3	32	2	1.1	4.76	40.5	13.5	5.71	#NULL!	1	1	3	3	2	180	3
#NULL!	37	2	2	0	2	3.4	4.67	#NULL!	.	.	1	2	23.1	2	1.1	3.15	30.3	12.8	4.67	#NULL!	1	1	3	3	2	180	3
#NULL!	48	2	2	0	2	4.2	#NULL!	#NULL!	2	2	2	1	16.8	2	1.12	3.72	29.1	9.4	4.44	#NULL!	1	1	3	3	1	180	3
#NULL!	19	2	2	0	2	4.3	#NULL!	#NULL!	.	.	2	2	18.8	2	0.91	4.04	38.3	11.8	2.75	#NULL!	1	1	3	2	2	180	3
#NULL!	67	3	2	1	2	#NULL!	#NULL!	#NULL!	.	.	1	3	39	2	1.17	5.08	50.4	15	4.76	#NULL!	1	1	3	3	2	178	3
#NULL!	21	2	2	0	2	4.1	#NULL!	#NULL!	.	.	2	2	25.9	2	1	4.16	34.7	11.3	#NULL!	#NULL!	1	1	1	3	2	178	3
#NULL!	22	2	2	0	2	3.9	#NULL!	#NULL!	.	.	2	2	23.8	2	1.1	4.2	35.7	12.1	#NULL!	#NULL!	1	1	1	3	2	176	3
#NULL!	23	3	2	0	2	999	#NULL!	#NULL!	.	.	2	2	27.1	2	0.91	5.53	48.7	15.3	5.74	#NULL!	1	1	1	3	2	172	3
#NULL!	37	3	.	0	.	4.7	#NULL!	31.1	.	.	1	1	28.9	2	#NULL!	4.99	48.2	15.5	5.02	#NULL!	4	1	1	.	1	172	3
7.2	47	3	2	0	2	3.2	#NULL!	#NULL!	.	.	1	1	22	2	1.02	3.57	32.6	13.5	#NULL!	#NULL!	4	1	3	3	1	172	3
#NULL!	22	2	2	0	2	5	#NULL!	#NULL!	.	.	2	2	25.1	2	0.9	4.61	40.7	13.3	3.37	#NULL!	1	1	1	3	2	172	3
#NULL!	19	2	2	0	1	3.8	#NULL!	#NULL!	.	.	2	2	26.8	2	0.6	4.96	42.8	13.2	#NULL!	#NULL!	1	1	1	3	2	172	3
#NULL!	30	2	2	0	1	#NULL!	#NULL!	#NULL!	.	.	2	2	22.7	2	0.64	5.23	36.6	10.9	3.78	#NULL!	1	1	3	2	2	172	3
#NULL!	25	2	2	0	2	4.5	#NULL!	#NULL!	.	.	2	2	27.6	2	0.9	3.78	35.5	12.3	#NULL!	#NULL!	1	1	3	3	2	172	3
#NULL!	43	3	2	0	2	#NULL!	#NULL!	#NULL!	.	.	1	1	26.8	2	0.91	6.15	45.3	13.8	4.21	#NULL!	4	1	1	3	1	170	3
7.7	37	3	1	0	2	5.4	#NULL!	#NULL!	2	1	3	2	18.5	2	1.08	3.89	41.1	13.8	4.7	#NULL!	1	1	3	2	2	170	3
#NULL!	40	3	.	0	.	4.8	22.8	#NULL!	.	.	1	1	#NULL!	2	#NULL!	4.43	46	16.2	2.9	#NULL!	4	1	3	.	1	170	3
#NULL!	38	2	2	0	2	4.5	#NULL!	#NULL!	2	1	1	2	20.3	2	1	4.64	41.4	13.8	#NULL!	#NULL!	1	1	1	2	2	170	3
#NULL!	24	2	2	0	2	4.7	#NULL!	#NULL!	.	.	2	2	26.4	2	1	4.17	38.5	13.1	#NULL!	#NULL!	1	1	1	2	2	170	3
14.7	22	3	2	0	2	4.9	#NULL!	21.4	.	.	2	2	19.5	2	1.01	5.81	50.6	15.9	4.01	#NULL!	1	1	1	3	2	168	3
#NULL!	22	3	1	0	2	4.6	#NULL!	#NULL!	.	.	2	2	20.9	2	1.2	4.81	38.1	12.1	3.2	#NULL!	1	1	1	3	2	168	3
6.8	25	3	2	0	2	#NULL!	#NULL!	#NULL!	.	.	2	2	22	2	1	4.9	44.4	14.7	4.2	#NULL!	1	1	3	2	2	168	3
#NULL!	56	3	1	0	2	5	#NULL!	#NULL!	2	.	1	1	17.8	2	1.08	1.95	20.8	7.9	4.27	#NULL!	1	1	3	3	1	168	3
#NULL!	30	2	2	0	2	4.7	#NULL!	#NULL!	.	.	2	2	41.5	2	1.02	4.71	42.8	13.8	#NULL!	#NULL!	4	1	1	3	2	168	3
6.2	21	2	2	0	2	4	#NULL!	#NULL!	.	.	2	2	25.1	2	1	3.67	24.5	6.6	3.39	#NULL!	1	1	3	3	2	168	3
#NULL!	24	3	1	0	2	#NULL!	#NULL!	#NULL!	.	.	2	2	25	2	1.1	5.49	45.3	15.4	3.51	#NULL!	1	1	1	3	2	166	3
8.2	23	3	2	0	2	4	#NULL!	#NULL!	.	.	2	2	29.8	2	0.92	5.16	45.8	15.4	3.85	#NULL!	1	1	1	2	2	164	3
#NULL!	22	2	2	0	2	999	#NULL!	#NULL!	.	.	2	2	17.9	2	1	4.67	36.5	11	3.37	#NULL!	1	1	1	3	2	164	3
#NULL!	18	2	2	0	1	4.8	#NULL!	#NULL!	.	.	2	2	20.8	2	0.81	4.85	42.1	13.2	2.98	#NULL!	1	1	1	3	2	164	3
#NULL!	38	2	2	.	2	5.4	#NULL!	#NULL!	.	.	1	2	19.5	2	0.93	3.55	34.6	10.9	#NULL!	#NULL!	4	1	1	3	2	164	3
#NULL!	21	2	2	0	2	4.7	#NULL!	#NULL!	.	.	2	2	26	2	0.9	4.26	38.7	12.1	#NULL!	#NULL!	1	1	1	3	2	164	3
13.6	25	3	1	0	2	3.6	#NULL!	23	.	.	2	2	22.4	2	1.13	5.17	45.1	15.2	3.28	#NULL!	4	1	1	2	2	160	3
#NULL!	24	3	2	0	2	4.2	#NULL!	#NULL!	.	.	2	2	22	2	1	4.85	42.1	14.6	2.97	#NULL!	1	1	1	3	2	160	3
#NULL!	38	3	2	0	2	4.3	#NULL!	#NULL!	.	.	1	1	25.4	2	1.05	4.83	47.7	15.7	4.07	#NULL!	1	1	1	3	1	160	3
#NULL!	56	3	2	1	2	#NULL!	#NULL!	#NULL!	.	.	1	1	25.8	2	1	4.47	39.6	14.1	#NULL!	#NULL!	1	1	1	3	1	160	3
#NULL!	44	3	.	0	.	#NULL!	115.2	24.9	.	.	1	1	#NULL!	2	#NULL!	5.01	48.5	15.1	#NULL!	#NULL!	1	1	1	.	1	160	3
#NULL!	25	3	2	0	2	4.7	#NULL!	#NULL!	.	.	2	2	20.66	2	1	5.14	45.2	16.1	#NULL!	#NULL!	4	1	1	2	2	160	3
#NULL!	22	3	1	0	2	4.7	#NULL!	#NULL!	.	.	2	2	24.4	2	1	4.95	43	12.8	#NULL!	#NULL!	1	1	3	2	2	160	3
14.8	52	2	1	1	2	4.4	#NULL!	21.9	.	.	3	3	24.5	2	1.25	4.52	44.8	14.1	6	#NULL!	1	1	1	2	2	160	3
#NULL!	19	2	2	0	2	4.8	#NULL!	#NULL!	.	.	2	2	26.5	2	1.1	4.5	37.7	12.4	2.85	#NULL!	1	1	1	3	2	160	3
#NULL!	22	2	2	0	2	4.7	#NULL!	15.6	.	.	2	2	25.2	2	0.9	5.66	51.5	15.6	5.02	#NULL!	1	1	1	2	2	160	3
#NULL!	30	2	2	0	2	999	38.4	#NULL!	.	.	1	2	35	2	0.99	4.12	36.8	13.5	5.5	70.4	1	1	1	2	2	160	3
#NULL!	21	2	2	0	2	4.6	#NULL!	#NULL!	.	.	2	2	21	2	0.91	5	41.9	13.5	#NULL!	#NULL!	1	1	1	3	2	160	3
#NULL!	19	2	2	1	2	5	#NULL!	#NULL!	.	.	2	2	25	2	1	5.1	43.3	14.6	#NULL!	#NULL!	1	1	1	2	2	160	3
13.8	22	2	2	0	2	4.2	#NULL!	#NULL!	.	.	2	2	20.3	2	1	4.06	31.3	10	#NULL!	#NULL!	4	1	1	3	2	160	3
#NULL!	44	2	2	0	2	3.7	#NULL!	#NULL!	.	.	1	2	30.7	2	1.02	4.03	39.4	11.9	#NULL!	#NULL!	4	1	1	3	2	160	3
#NULL!	34	2	1	0	2	#NULL!	#NULL!	#NULL!	.	.	3	2	19	2	1.02	3.6	31.3	10.8	#NULL!	#NULL!	4	1	3	3	2	160	3
#NULL!	34	2	2	0	2	4.6	#NULL!	#NULL!	.	.	1	1	33.27	2	0.94	4.5	36.9	12.1	5.12	#NULL!	4	1	3	3	1	160	3
#NULL!	46	2	2	0	2	3.8	#NULL!	#NULL!	.	.	4	1	26.3	2	1.02	3.54	30.5	9.8	4.39	#NULL!	4	1	3	3	1	160	3
#NULL!	26	3	1	0	2	4.7	#NULL!	#NULL!	.	.	2	2	20.7	2	1.2	3.92	38.1	13.4	2.52	#NULL!	1	1	1	3	2	156	3
17.3	22	3	2	0	2	#NULL!	#NULL!	#NULL!	.	.	2	2	21.3	2	1	4.8	14.9	14.9	2.81	#NULL!	1	1	1	3	2	156	3
#NULL!	21	3	2	0	1	5.7	#NULL!	#NULL!	.	.	2	2	21.08	2	0.8	5.71	47.8	14.2	2.67	#NULL!	1	1	1	2	2	156	3
#NULL!	42	3	1	0	2	3.9	#NULL!	#NULL!	.	.	1	1	27.2	2	1.2	3.85	40.3	12.6	#NULL!	#NULL!	1	1	1	2	1	156	3
#NULL!	59	3	1	0	2	999	#NULL!	#NULL!	.	.	1	2	23.5	2	1.04	3.51	33.1	14.2	4.64	#NULL!	4	4	3	3	2	156	3
9.5	22	2	2	0	2	#NULL!	#NULL!	18.5	.	.	2	2	20.2	2	1.1	4.55	36.1	11.9	3.12	#NULL!	1	1	1	3	2	156	3
#NULL!	20	2	2	.	1	5.3	#NULL!	#NULL!	.	.	2	2	37.6	2	0.8	4.19	36.6	11.3	#NULL!	#NULL!	1	1	3	3	2	154	3
#NULL!	59	2	2	0	2	#NULL!	32.8	#NULL!	.	.	1	1	22.2	2	1	5.09	41.1	14.4	0.32	93.5	4	4	3	3	1	153	3
#NULL!	34	3	1	0	2	#NULL!	18.9	#NULL!	.	.	1	2	37.2	2	1.3	5.4	48.6	17.6	5.53	98.7	1	1	1	2	2	152	3
#NULL!	22	3	1	0	2	999.9	#NULL!	#NULL!	.	.	2	2	18.7	2	1.04	4.33	44.4	14.6	#NULL!	#NULL!	1	4	1	3	2	152	3
#NULL!	23	3	2	0	2	999	#NULL!	#NULL!	.	.	2	2	23	2	1	4.89	41	13.9	2.97	#NULL!	1	1	3	2	2	152	3
#NULL!	23	2	2	0	2	4	#NULL!	#NULL!	.	.	2	2	20.3	2	0.95	4.72	34.9	11.3	3.79	#NULL!	4	1	1	3	2	152	3
#NULL!	20	2	2	0	2	4.2	#NULL!	#NULL!	.	.	2	2	22.4	2	1	4.18	38.3	12.7	#NULL!	#NULL!	1	1	1	3	2	152	3
#NULL!	64	3	1	1	2	999	#NULL!	#NULL!	.	.	1	3	27.2	2	1.04	4.68	44.8	15.6	5.65	#NULL!	4	1	3	3	2	150	3
#NULL!	20	3	2	0	2	#NULL!	#NULL!	#NULL!	.	.	2	2	21.5	2	1.1	5.91	48.6	15.8	#NULL!	#NULL!	1	1	3	3	2	150	3
#NULL!	48	2	2	0	2	4.2	16.2	#NULL!	1	3	1	2	22.2	2	1	2.86	27.8	11.2	4.13	#NULL!	1	1	3	2	2	150	3
7.4	22	3	1	0	2	4	#NULL!	#NULL!	.	.	2	2	16	2	1.2	4.78	42.4	14.4	2.91	#NULL!	1	1	1	3	2	148	3
#NULL!	40	3	2	1	1	4.4	24.9	#NULL!	.	.	1	1	32.4	2	0.86	4.41	39.1	16.7	#NULL!	133.8	4	1	1	3	1	148	3
#NULL!	40	2	2	0	2	#NULL!	17.4	#NULL!	.	.	1	1	28.9	2	0.91	3.9	35	13	2.51	#NULL!	1	1	1	3	1	148	3
#NULL!	21	2	2	0	2	4.9	#NULL!	#NULL!	.	.	2	2	28	2	1	4.94	45.5	14.1	#NULL!	#NULL!	1	1	1	3	2	148	3
#NULL!	19	2	2	0	2	3.5	#NULL!	#NULL!	.	.	2	2	22.3	2	1	3.45	33.4	11.2	#NULL!	#NULL!	4	1	1	3	2	148	3
#NULL!	58	2	2	0	2	5.3	44.1	#NULL!	2	1	4	2	28.3	2	1	3.83	33.5	13	0.32	68.1	4	1	3	2	2	148	3
#NULL!	44	2	2	0	2	5.2	#NULL!	#NULL!	.	.	1	3	20	2	1	4.02	34.7	10.8	3.76	#NULL!	1	1	3	3	2	148	3
4.3	66	2	2	0	2	4.1	#NULL!	#NULL!	.	.	1	2	29.3	2	1.12	4.3	41.8	13.7	#NULL!	#NULL!	4	1	3	3	2	148	3
#NULL!	69	3	1	0	.	5.3	#NULL!	#NULL!	2	2	1	3	25.6	2	1.06	5.62	45	15	4.19	#NULL!	4	1	1	3	2	147	3
#NULL!	38	3	.	0	.	#NULL!	100.7	13.8	.	.	1	1	#NULL!	2	#NULL!	5.24	42.7	13.9	9.44	#NULL!	1	1	1	.	1	144	3
#NULL!	22	3	2	0	2	3.9	#NULL!	#NULL!	.	.	2	2	21.2	2	0.95	5.31	44.3	14.7	#NULL!	#NULL!	1	1	3	3	2	144	3
#NULL!	32	3	2	0	2	#NULL!	#NULL!	#NULL!	.	.	2	2	25.6	2	1.05	4.48	45.1	14.6	#NULL!	#NULL!	4	1	3	3	2	144	3
#NULL!	22	2	2	0	1	#NULL!	#NULL!	#NULL!	.	.	2	2	23	2	0.9	4.08	39.4	12.8	4.58	#NULL!	1	1	1	3	2	144	3
#NULL!	22	2	2	0	2	5.8	#NULL!	#NULL!	.	.	2	2	19.5	2	1	3.99	36.4	12.4	#NULL!	#NULL!	1	1	1	3	2	144	3
#NULL!	24	2	2	0	2	4.8	#NULL!	#NULL!	.	.	2	2	24.6	2	0.98	3.73	34.2	11.7	#NULL!	#NULL!	4	1	1	3	2	144	3
#NULL!	23	2	2	0	2	4.3	#NULL!	#NULL!	.	.	2	2	21.5	2	1	5.1	45.3	15.1	#NULL!	#NULL!	1	1	3	2	2	144	3
#NULL!	29	3	2	0	2	4.7	#NULL!	#NULL!	.	.	1	2	25.7	2	1.05	5.6	46.6	15.6	5.05	#NULL!	1	1	1	3	2	140	3
14.5	23	3	2	0	2	5.1	#NULL!	#NULL!	.	.	2	2	17.5	2	0.9	4.73	43	15	6.22	#NULL!	4	1	1	2	2	140	3
#NULL!	61	3	2	0	2	4.2	18.9	#NULL!	1	.	1	3	30.8	2	1.2	4.78	43	15.3	5.53	98.7	1	1	1	2	2	140	3
#NULL!	48	3	2	0	2	5.2	#NULL!	#NULL!	.	.	1	2	25.4	2	1.07	#NULL!	#NULL!	#NULL!	#NULL!	#NULL!	4	1	1	3	2	140	3
#NULL!	27	3	2	.	2	4.4	#NULL!	#NULL!	.	.	2	2	25	2	1	5.29	44.3	14.3	#NULL!	#NULL!	1	1	1	3	2	140	3
#NULL!	21	3	2	0	2	3.9	#NULL!	#NULL!	.	.	2	2	24.1	2	1	4.94	45.7	15.2	#NULL!	#NULL!	1	1	1	3	2	140	3
#NULL!	21	3	2	.	2	3.4	#NULL!	#NULL!	.	.	2	2	21.8	2	1.1	4.69	37.8	11	#NULL!	#NULL!	1	1	1	3	2	140	3
#NULL!	25	3	2	0	2	3.9	#NULL!	#NULL!	.	.	2	2	23	2	1.01	5.21	44.5	14.4	#NULL!	#NULL!	1	1	1	3	2	140	3
#NULL!	24	3	2	0	2	3.8	#NULL!	#NULL!	.	.	2	2	25	2	0.99	5.16	44.3	14.5	#NULL!	#NULL!	1	1	1	3	2	140	3
#NULL!	20	3	2	0	2	#NULL!	#NULL!	#NULL!	.	.	2	2	21	2	1.16	5.34	49.2	15.3	3.64	#NULL!	1	1	3	3	2	140	3
#NULL!	60	3	1	0	2	#NULL!	#NULL!	23	.	.	1	1	28	2	1.2	5.13	40.7	13.2	#NULL!	#NULL!	1	1	3	3	1	140	3
#NULL!	24	3	2	0	2	4.3	#NULL!	#NULL!	.	.	2	2	21.7	2	1	4.88	42.2	15	#NULL!	#NULL!	1	1	3	3	2	140	3
#NULL!	25	3	2	0	2	3.9	#NULL!	#NULL!	.	.	2	2	24.3	2	1	5.66	42.6	13.1	#NULL!	#NULL!	1	1	3	3	2	140	3
#NULL!	37	2	2	0	2	4	15.9	#NULL!	2	1	2	2	19	2	1.1	2.91	24.8	9.8	3.18	#NULL!	1	1	1	2	2	140	3
#NULL!	22	2	2	.	2	4.8	#NULL!	#NULL!	.	.	2	2	25.7	2	0.91	3.5	33.5	11.4	#NULL!	#NULL!	1	1	1	3	2	140	3
#NULL!	30	2	2	0	2	#NULL!	#NULL!	#NULL!	.	.	2	1	26	2	1.1	4.07	41.7	13.7	3.8	#NULL!	1	1	3	2	1	140	3
#NULL!	24	3	2	0	2	#NULL!	#NULL!	#NULL!	.	.	2	2	23	2	1.2	4.79	43.2	14.5	#NULL!	#NULL!	1	1	1	3	2	136	3
#NULL!	21	3	1	0	2	4.3	#NULL!	#NULL!	.	.	2	2	21.1	2	1.1	4.08	34.7	13.8	2.88	#NULL!	1	1	3	3	2	136	3
#NULL!	22	3	2	0	2	4.7	#NULL!	#NULL!	.	.	2	2	21	2	1	5.78	48.3	15.8	3.59	#NULL!	1	1	3	3	2	136	3
#NULL!	38	2	2	0	2	4.2	#NULL!	#NULL!	2	3	1	2	30	2	0.9	#NULL!	#NULL!	#NULL!	3.74	#NULL!	4	1	1	3	2	136	3
#NULL!	26	2	2	0	2	4.2	#NULL!	#NULL!	.	.	2	2	27.5	2	1.2	4.58	39.7	13.1	#NULL!	#NULL!	4	1	1	3	2	136	3
#NULL!	22	2	2	0	2	3.6	#NULL!	#NULL!	.	.	2	2	26.7	2	1.1	4.8	39.4	13.4	#NULL!	#NULL!	1	1	1	3	2	136	3
#NULL!	40	3	2	0	2	5.2	#NULL!	29.2	.	.	1	1	27	2	1	4.62	41.5	14.8	3.78	#NULL!	4	1	1	2	1	132	3
8.8	37	3	1	0	2	5	#NULL!	#NULL!	.	.	1	2	19.7	2	1.2	3.7	37.6	13.8	5.22	#NULL!	1	1	1	2	2	132	3
#NULL!	22	3	2	0	2	999	#NULL!	#NULL!	.	.	2	2	35.3	2	1.09	5.66	46.5	14.9	3.92	#NULL!	1	1	1	3	2	132	3
#NULL!	47	3	.	0	.	3.9	77.6	21.3	.	.	1	1	#NULL!	2	#NULL!	4.66	44.3	14.1	3.53	#NULL!	1	1	1	.	1	132	3
#NULL!	26	3	2	0	2	3.9	#NULL!	#NULL!	.	.	2	2	28	2	0.98	5.24	47.2	15.2	#NULL!	#NULL!	1	1	1	3	2	132	3
#NULL!	52	3	2	0	2	4.4	#NULL!	#NULL!	.	.	1	1	24.6	2	0.9	4.37	41	13.6	#NULL!	#NULL!	1	1	1	3	1	132	3
#NULL!	19	2	2	0	.	#NULL!	#NULL!	#NULL!	.	.	2	2	26.2	2	1	4.18	41.1	13.3	3.75	#NULL!	1	1	1	3	2	132	3
#NULL!	55	2	2	0	2	4.2	17.2	#NULL!	2	2	4	2	30.8	2	1	3.59	33.6	14	4.62	#NULL!	1	1	3	3	2	132	3
#NULL!	43	3	.	0	.	4.9	#NULL!	31.3	.	.	1	2	#NULL!	2	#NULL!	5.54	52.5	16.7	#NULL!	#NULL!	1	1	3	.	2	130	3
#NULL!	26	3	2	0	2	#NULL!	#NULL!	#NULL!	.	.	2	2	29.7	2	0.99	5.02	43.5	14.1	#NULL!	#NULL!	1	1	3	3	2	130	3
16.2	37	2	2	1	2	3.2	#NULL!	#NULL!	.	.	1	1	32	2	1.18	4.53	34.6	11.5	5.56	#NULL!	4	1	1	3	1	130	3
#NULL!	26	2	2	0	2	#NULL!	#NULL!	#NULL!	.	.	2	2	24	2	1	5.33	46.1	14.2	#NULL!	#NULL!	1	1	1	3	2	130	3
#NULL!	24	2	2	0	2	4.9	#NULL!	13.2	.	.	2	2	30	2	0.98	4.3	41	12.7	3.6	#NULL!	1	1	3	3	2	130	3
11.4	27	3	1	0	2	5	#NULL!	20.1	.	.	2	2	19	2	1.1	4.8	39.8	13	2.21	#NULL!	1	1	1	2	2	128	3
#NULL!	40	3	2	0	2	#NULL!	28	22.6	.	.	1	1	34.4	2	1.04	3.26	28.6	13.8	#NULL!	102.5	4	1	3	3	1	128	3
#NULL!	22	3	2	0	2	5.2	#NULL!	#NULL!	2	3	1	2	28.2	2	1.1	#NULL!	#NULL!	#NULL!	#NULL!	#NULL!	1	1	3	2	2	128	3
#NULL!	28	3	.	0	.	4.5	20.6	#NULL!	.	.	2	1	#NULL!	2	#NULL!	4.63	43.8	14.9	3.23	#NULL!	1	1	3	.	1	128	3
#NULL!	19	3	2	0	2	#NULL!	#NULL!	#NULL!	.	.	2	2	22.8	2	1.1	5.4	49.5	16.3	#NULL!	#NULL!	1	1	3	3	2	128	3
#NULL!	40	2	2	0	2	4.4	#NULL!	#NULL!	.	.	1	1	42.9	2	1	4.16	36.9	12.8	4.58	#NULL!	1	1	1	3	1	128	3
#NULL!	22	2	2	0	2	#NULL!	#NULL!	#NULL!	.	.	2	2	27.7	2	1	3.97	3.9	10.1	3.64	#NULL!	1	1	1	3	2	128	3
6.3	41	2	2	0	2	4.1	#NULL!	#NULL!	.	.	1	2	27.9	2	1	4.48	36.6	11.5	4.88	#NULL!	4	1	3	3	2	128	3
#NULL!	44	3	.	0	.	4.2	66.9	29.9	.	.	1	1	21.1	2	#NULL!	4.79	46.2	14.9	4.52	#NULL!	4	1	1	.	1	124	3
#NULL!	23	3	2	0	2	5.2	#NULL!	#NULL!	.	.	2	2	22.1	2	0.95	4.67	47.4	15.2	#NULL!	#NULL!	1	1	1	3	2	124	3
#NULL!	40	3	2	0	2	4	#NULL!	31.7	.	.	1	2	25	2	1.2	#NULL!	#NULL!	#NULL!	4.4	#NULL!	1	1	3	3	2	124	3
7.6	39	2	2	0	2	#NULL!	#NULL!	#NULL!	.	.	1	1	40.2	2	1.08	4.6	42.1	13.7	#NULL!	#NULL!	4	4	1	2	1	124	3
#NULL!	21	2	2	0	2	4.7	#NULL!	#NULL!	.	.	2	2	19.7	2	1.1	4.39	40.6	13.7	#NULL!	#NULL!	1	1	1	3	2	124	3
#NULL!	22	2	2	0	2	4.1	#NULL!	#NULL!	.	.	2	2	23.3	2	1.01	4.7	42.1	13.2	#NULL!	#NULL!	1	1	1	3	2	124	3
#NULL!	19	2	2	0	2	#NULL!	#NULL!	#NULL!	.	.	2	2	17.7	2	1	4.3	35.5	12	#NULL!	#NULL!	1	1	3	3	2	124	3
#NULL!	21	2	2	0	2	3.9	#NULL!	#NULL!	.	.	2	2	19.4	2	0.9	4.61	38.1	12.6	#NULL!	#NULL!	4	1	3	3	2	123	3
#NULL!	30	3	1	0	2	4.2	#NULL!	#NULL!	.	.	1	2	24.1	2	1	4.73	48.7	16.7	4.2	#NULL!	1	1	1	3	2	120	2
#NULL!	28	3	1	0	2	3	#NULL!	#NULL!	.	.	2	2	19.8	2	1.11	4.66	43.1	17.1	3.95	#NULL!	1	1	1	3	2	120	2
7.3	22	3	2	0	2	#NULL!	#NULL!	#NULL!	.	.	2	2	20.4	2	1	5.81	47	15.6	#NULL!	#NULL!	1	1	1	3	2	120	2
#NULL!	21	3	2	0	2	4.1	#NULL!	#NULL!	.	.	2	2	26	2	0.96	4.85	44.9	15	#NULL!	#NULL!	1	1	1	3	2	120	2
#NULL!	27	3	2	0	2	4.5	#NULL!	#NULL!	.	.	2	2	28.2	2	1	5.7	42.8	13.1	#NULL!	#NULL!	1	1	1	3	2	120	2
#NULL!	25	3	2	0	2	4.9	#NULL!	#NULL!	.	.	2	2	23	2	0.9	5.39	50.7	16.6	#NULL!	#NULL!	1	1	1	3	2	120	2
#NULL!	23	3	2	0	1	7	#NULL!	#NULL!	.	.	2	2	21.7	2	0.7	5.6	46.8	15.3	4.27	#NULL!	1	1	3	3	2	120	2
#NULL!	23	3	2	0	2	7.8	#NULL!	#NULL!	.	.	2	2	19.2	2	1.1	5.48	45	15.7	2.99	#NULL!	4	1	3	2	2	120	2
8.2	55	3	1	0	2	5.6	#NULL!	#NULL!	2	2	1	2	22.3	2	1.05	5.09	43.9	14.3	3.96	#NULL!	1	1	3	3	2	120	2
#NULL!	41	3	.	0	.	3.8	#NULL!	#NULL!	.	.	1	1	37.4	2	#NULL!	#NULL!	#NULL!	#NULL!	120	#NULL!	1	1	3	.	1	120	2
#NULL!	22	2	2	0	2	3.6	#NULL!	#NULL!	.	.	2	2	28.7	2	0.9	4.86	39.7	13.1	#NULL!	#NULL!	1	1	1	3	2	120	2
#NULL!	45	2	2	0	2	5.2	#NULL!	#NULL!	.	.	1	1	21.5	2	1	3.68	30.3	10.4	3.96	#NULL!	4	1	3	2	1	120	2
#NULL!	47	2	2	1	2	4.7	#NULL!	#NULL!	2	1	2	1	21.9	2	1.13	4.3	36.9	11.5	4.22	88.8	4	1	3	3	1	120	2
#NULL!	45	3	2	0	1	5.1	#NULL!	#NULL!	.	.	1	1	22.8	2	0.8	4.68	44.6	14.8	#NULL!	#NULL!	1	1	1	2	1	116	2
3.3	23	3	2	0	2	4.2	#NULL!	#NULL!	.	.	2	2	31	2	1	5.67	49	15.4	#NULL!	#NULL!	1	1	1	3	2	116	2
8.3	31	3	1	0	2	5.4	#NULL!	#NULL!	.	.	2	2	19	2	1	4.22	42.2	13	#NULL!	#NULL!	1	1	1	3	2	116	2
#NULL!	22	2	2	0	2	3.3	#NULL!	#NULL!	.	.	2	2	22	2	0.98	4.86	39.4	12	#NULL!	#NULL!	4	1	1	3	2	116	2
#NULL!	22	3	1	0	.	#NULL!	#NULL!	#NULL!	.	.	2	2	19.5	2	1.03	4.62	45.9	15.5	3.09	#NULL!	1	1	1	2	2	114	2
#NULL!	19	3	2	.	1	4.3	#NULL!	#NULL!	.	.	2	2	21.7	2	0.7	5.8	51.2	16.6	#NULL!	#NULL!	4	1	1	3	2	112	2
#NULL!	35	3	.	0	.	#NULL!	#NULL!	#NULL!	.	.	1	1	31.1	2	#NULL!	5.59	50.7	16.9	4.5	#NULL!	1	1	3	.	1	112	2
#NULL!	49	3	.	1	2	4.2	44.2	#NULL!	.	.	1	1	31.1	2	1.1	5.32	16.2	16.2	3.81	#NULL!	1	1	3	.	1	112	2
#NULL!	50	3	2	1	2	4.8	#NULL!	24.5	.	.	1	1	28	2	1.1	5.62	45	15.9	#NULL!	#NULL!	1	1	3	3	1	110	2
#NULL!	55	3	2	1	.	4.1	#NULL!	#NULL!	2	1	3	3	31.2	2	1.1	4.3	41.1	13.7	4.73	#NULL!	4	1	3	3	2	110	2
#NULL!	24	3	2	0	.	5	#NULL!	#NULL!	.	.	2	2	18.5	2	1	5.02	42.5	14.9	#NULL!	#NULL!	1	1	3	2	2	110	2
#NULL!	29	3	2	0	1	4.1	#NULL!	#NULL!	.	.	2	1	30	2	0.8	5.72	43	13	#NULL!	#NULL!	1	1	3	3	1	110	2
#NULL!	42	2	2	0	2	#NULL!	#NULL!	#NULL!	2	1	1	2	20.3	2	0.96	#NULL!	#NULL!	#NULL!	#NULL!	#NULL!	4	1	3	3	2	110	2
#NULL!	26	3	1	0	2	3.2	#NULL!	#NULL!	.	.	1	1	20.4	2	1.2	4.61	44.9	15.4	3.51	#NULL!	1	1	1	2	1	108	2
#NULL!	21	3	.	0	.	3.8	55	26.6	.	.	2	2	#NULL!	2	#NULL!	5.53	49.6	16.2	3.24	#NULL!	1	1	1	.	2	108	2
#NULL!	38	3	2	0	2	4.2	#NULL!	#NULL!	.	.	1	1	26.7	2	0.93	5.12	46	14.7	#NULL!	#NULL!	4	1	3	3	1	108	2
7.8	53	2	1	0	2	4.1	#NULL!	#NULL!	1	.	1	2	23.9	2	1	#NULL!	#NULL!	#NULL!	3.91	#NULL!	1	1	3	3	2	108	2
6.2	22	2	2	0	2	#NULL!	#NULL!	#NULL!	.	.	2	2	21.1	2	1.04	4	33.1	10.8	#NULL!	#NULL!	4	1	3	3	2	104	2
#NULL!	30	3	1	0	.	#NULL!	#NULL!	#NULL!	.	.	2	2	23.5	2	1.01	4.37	43.5	15.5	2.93	#NULL!	1	1	1	2	2	100	2
#NULL!	40	3	1	0	2	4.7	#NULL!	#NULL!	.	.	1	2	17.4	1	1.1	3.47	35.4	11.3	3.27	#NULL!	1	1	1	2	2	100	2
8.4	23	3	2	0	2	3.7	#NULL!	#NULL!	.	.	2	2	23.3	2	0.9	5.76	44.6	13.5	#NULL!	#NULL!	1	1	1	3	2	100	2
3.3	49	3	.	0	.	3.8	65.8	23	.	.	1	1	#NULL!	2	#NULL!	5.07	44.3	14.4	3.95	#NULL!	1	1	3	.	1	100	2
7.3	39	3	.	0	.	3.2	#NULL!	#NULL!	.	.	1	2	#NULL!	2	#NULL!	5.5	55.4	15.2	#NULL!	#NULL!	1	1	3	.	2	100	2
4.5	20	3	2	0	2	4.2	#NULL!	#NULL!	.	.	2	2	25.9	2	0.9	5.25	50.4	16.5	#NULL!	#NULL!	1	1	3	3	2	100	2
#NULL!	23	2	2	0	2	4.2	#NULL!	#NULL!	.	.	2	2	25.5	2	1.2	4.81	39.3	12.3	2.65	#NULL!	1	1	1	3	2	100	2
4.5	23	2	2	0	2	#NULL!	#NULL!	#NULL!	.	.	2	2	19	2	100	3.94	#NULL!	12.5	4.7	#NULL!	1	1	1	3	2	100	2
9.6	57	2	2	0	2	4.3	#NULL!	#NULL!	.	.	4	1	36.3	2	1.101	4.65	34.1	12	5.73	#NULL!	4	1	3	3	1	100	2
5.3	46	2	2	0	2	4.3	#NULL!	#NULL!	.	.	1	2	22.7	2	1	3.34	32.1	13.3	3.33	#NULL!	1	1	3	3	2	100	2
5.2	23	2	2	0	2	6.2	#NULL!	#NULL!	.	.	2	2	24.1	2	1	4.34	39.3	13.4	#NULL!	#NULL!	4	1	3	3	2	100	2
#NULL!	51	3	.	0	.	6.7	101.8	15.3	.	.	1	1	#NULL!	2	#NULL!	4.91	45.6	14.9	4.41	#NULL!	1	1	3	.	1	98	2
9.3	56	2	2	1	2	999	#NULL!	#NULL!	.	.	1	3	32	1	0.96	4.89	46.2	15	4.61	#NULL!	4	1	3	3	2	97	2
#NULL!	28	3	1	0	2	3.9	#NULL!	#NULL!	.	.	1	1	19	2	1	4.88	44.7	14.9	3.4	#NULL!	1	1	1	2	1	92	2
#NULL!	54	3	.	0	.	4.7	#NULL!	26.6	.	.	1	1	#NULL!	2	#NULL!	6.25	48.4	14.2	3.21	#NULL!	4	1	3	.	1	92	2
5.5	41	3	.	0	.	4.3	#NULL!	#NULL!	.	.	1	2	#NULL!	2	#NULL!	5.85	45.4	13.8	3.11	#NULL!	1	1	3	.	2	92	2
#NULL!	39	3	.	1	.	4.7	137.1	40.7	.	.	1	1	#NULL!	2	#NULL!	#NULL!	#NULL!	#NULL!	5.52	#NULL!	4	1	3	.	1	92	2
#NULL!	34	3	2	0	2	#NULL!	#NULL!	#NULL!	2	.	1	1	26	2	1.25	#NULL!	#NULL!	#NULL!	6.02	#NULL!	4	1	1	3	1	90	2
13.6	43	3	2	0	2	3.9	#NULL!	16.2	.	.	1	1	26	2	1.2	5.78	46.6	16.2	4.21	#NULL!	1	1	3	3	1	90	2
11.5	29	2	2	0	2	#NULL!	#NULL!	48.7	.	.	3	2	22.7	2	1	4	39	13.3	4.33	#NULL!	1	1	3	2	2	90	2
#NULL!	24	3	2	0	2	4.7	#NULL!	#NULL!	.	.	2	2	25.2	2	1.4	5.37	43.8	14.1	3.47	#NULL!	4	1	1	2	2	84	2
14.2	22	3	1	0	2	#NULL!	#NULL!	#NULL!	.	.	2	2	21	2	1	5.71	46.9	13.5	3.35	#NULL!	1	1	3	2	2	84	2
#NULL!	23	2	2	0	2	5.4	#NULL!	#NULL!	.	.	2	2	39	2	1	4.52	38.6	13.4	4.31	#NULL!	1	1	1	3	2	84	2
#NULL!	37	2	2	0	2	#NULL!	#NULL!	#NULL!	.	.	1	1	36	2	1	#NULL!	#NULL!	#NULL!	#NULL!	#NULL!	1	1	1	3	1	82	2
6.4	34	3	.	0	.	3.7	61.1	79.2	.	.	1	1	#NULL!	2	#NULL!	5.23	46.9	15.2	4.1	#NULL!	1	1	3	.	1	81	2
#NULL!	26	3	2	0	2	#NULL!	28.3	52.9	.	.	2	1	25.5	2	1.2	4.77	43.8	16	4.27	#NULL!	4	1	1	3	1	80	2
#NULL!	40	3	2	0	2	#NULL!	#NULL!	#NULL!	.	.	1	1	28.4	2	1.1	5.69	48.9	16.4	4.38	#NULL!	1	1	3	3	1	80	2
4.8	35	3	2	0	.	5.1	#NULL!	24.6	.	.	1	1	26.8	2	#NULL!	4.05	42.2	14.2	3.73	#NULL!	4	1	3	3	1	80	2
2.6	20	2	2	.	2	3.9	#NULL!	#NULL!	.	.	2	2	20.1	2	0.9	4.07	33.9	11.1	#NULL!	#NULL!	1	1	1	3	2	80	2
#NULL!	20	2	2	0	1	5.7	#NULL!	#NULL!	.	.	2	2	26.2	2	0.87	4.96	41.5	12.9	4.09	#NULL!	1	1	3	2	2	80	2
6.8	60	3	.	0	2	6.1	25.7	#NULL!	.	.	1	3	32.2	1	1	4.97	47.3	15.1	3.95	#NULL!	4	1	3	.	2	72	1
10	22	2	1	0	2	5	#NULL!	#NULL!	.	.	2	2	31.2	2	1.2	4.35	38.8	13.2	3.82	#NULL!	1	1	1	2	2	69	1
#NULL!	22	3	2	0	2	4.8	#NULL!	#NULL!	.	.	2	2	19.4	2	0.91	5.16	44.1	15.2	4.25	#NULL!	4	1	1	2	2	68	1
#NULL!	40	3	2	0	2	#NULL!	#NULL!	#NULL!	.	.	2	2	19.4	2	0.9	5.38	50.4	15.4	3.23	#NULL!	4	1	3	3	2	68	1
#NULL!	66	3	1	0	2	#NULL!	#NULL!	#NULL!	.	.	3	1	22.7	2	1.02	5.36	45.7	14.3	4.82	#NULL!	1	1	3	3	1	65	1
#NULL!	21	3	2	.	2	5.3	#NULL!	#NULL!	.	.	2	2	19.4	2	1.1	5.85	51	16	#NULL!	#NULL!	1	1	1	3	2	64	1
#NULL!	26	3	2	0	2	4.6	#NULL!	#NULL!	.	.	2	2	21.6	2	0.9	4.9	45.9	15.5	4.75	#NULL!	4	1	1	3	2	60	1
#NULL!	27	3	2	0	2	3.8	#NULL!	#NULL!	.	.	2	2	23	2	0.9	6.24	47.9	14.2	#NULL!	#NULL!	1	1	1	3	2	60	1
6.2	23	3	1	0	2	4.2	#NULL!	#NULL!	.	.	2	2	18.8	2	1	5.75	49	15.1	#NULL!	#NULL!	1	1	1	2	2	60	1
4.1	23	3	2	0	2	4.7	#NULL!	#NULL!	.	.	2	2	26.9	2	1.04	4.13	#NULL!	16.3	#NULL!	#NULL!	1	1	1	3	2	60	1
9.3	49	3	2	0	2	3.8	#NULL!	#NULL!	.	.	1	1	26	2	1	4.9	43.6	14.8	4.25	#NULL!	1	1	3	3	1	60	1
7.7	20	2	2	0	2	4.8	#NULL!	#NULL!	.	.	2	2	23.7	2	1.07	4.42	41.5	12.6	4.8	#NULL!	1	1	1	3	2	60	1
#NULL!	40	3	.	0	.	4.5	#NULL!	64.1	.	.	3	1	#NULL!	2	#NULL!	5.59	48.4	15.2	4.03	#NULL!	1	1	3	.	1	52	1
#NULL!	58	3	.	0	2	3.2	39.4	#NULL!	.	.	1	1	29.38	2	1.09	4.9	44.8	15	3.47	#NULL!	1	1	3	.	1	52	1
#NULL!	21	2	2	0	2	3.8	#NULL!	#NULL!	.	.	2	2	19.7	2	1	3.96	12.3	36.5	#NULL!	#NULL!	4	1	1	3	2	48	1
#NULL!	36	3	.	0	.	3.6	22.6	28.9	.	.	2	1	#NULL!	2	#NULL!	#NULL!	#NULL!	#NULL!	3.4	#NULL!	1	1	1	.	1	40	1
2.5	45	3	1	0	2	5.1	42.9	#NULL!	1	2	1	2	22	2	1.1	3.58	35.9	15.1	3.68	#NULL!	1	1	3	2	2	40	1
5.3	29	3	1	0	2	5	24.6	#NULL!	1	.	1	1	20.3	2	0.91	4.84	42	13.7	#NULL!	88.79	1	1	3	3	1	40	1
#NULL!	44	3	2	0	2	4.4	9.5	#NULL!	.	.	1	1	22.7	2	1	3.77	33.1	14.1	3.94	#NULL!	4	4	3	3	1	40	1
5.2	31	3	.	0	.	#NULL!	#NULL!	#NULL!	.	.	2	1	#NULL!	2	#NULL!	6.2	56.3	17.7	3.36	#NULL!	1	1	3	.	1	40	1
5.2	22	2	2	0	2	4.3	#NULL!	#NULL!	.	.	2	2	22.7	2	1.02	4.27	31.1	9.5	2.97	#NULL!	4	1	1	3	2	40	1
6.3	52	2	2	0	1	#NULL!	#NULL!	#NULL!	.	.	2	2	56.8	2	0.8	3.73	30.6	11.1	4.75	#NULL!	4	4	3	3	2	40	1
9.5	44	2	2	0	2	5.3	#NULL!	#NULL!	.	.	2	2	23.61	2	1	2.13	22.4	8.7	3.33	#NULL!	1	1	3	3	2	40	1
#NULL!	58	2	.	1	.	4.7	19.6	#NULL!	.	.	1	1	27.3	1	#NULL!	4.37	39.6	13.1	5.75	#NULL!	4	1	3	.	1	40	1
6.8	26	3	2	0	2	4.7	#NULL!	#NULL!	.	.	2	2	18.8	2	1	5.23	43.4	15.3	3.49	#NULL!	1	1	3	3	2	28	1
#NULL!	64	2	2	0	2	4.5	#NULL!	21.3	.	.	4	2	27	2	1.1	5.19	36.6	12	4.08	#NULL!	4	1	3	3	2	20	1
6.5	47	2	2	1	2	17.9	#NULL!	#NULL!	.	.	1	1	29	1	1	40.2	14.3	#NULL!	#NULL!	#NULL!	1	1	3	3	1	5.02	1
12.3	39	3	2	0	2	4.7	#NULL!	#NULL!	.	.	2	1	25.9	2	1.08	37.6	13.2	#NULL!	4.09	#NULL!	1	1	3	2	1	4.07	1
#NULL!	19	3	2	0	2	3.4	#NULL!	#NULL!	.	.	2	2	20	2	0.9	5.28	47.9	16.4	#NULL!	#NULL!	1	1	3	3	2	0	1
#NULL!	21	3	2	0	2	4	#NULL!	#NULL!	.	.	2	2	25	2	1.04	5.44	46.1	15	#NULL!	#NULL!	1	1	3	3	2	0	1
#NULL!	25	2	2	0	2	4.9	#NULL!	#NULL!	.	.	2	2	30.5	2	1	4.44	36	11	#NULL!	#NULL!	1	1	3	3	2	0	1
